# Supplementary material for: An approximate Bayesian significance test for genomic evaluations
Source: Biom J. 2018 Aug 12;60(6):1096–109. doi: 10.1002/bimj.201700219 (PMC6282823; doi:10.1002/bimj.201700219)
Supplement: Supplementary file 4 — Supplementary Material [file BIMJ-60-1096-s004.zip]

Archive with 46 entries (44 files):
- Code/mouse/
- Code/mouse/beagle3.2.0.jar
- Code/mouse/excludeMarker.R
- Code/mouse/fbayesWG
- Code/mouse/input_0.par
- Code/mouse/inputBack_0.par
- Code/mouse/inputWG_0.par
- Code/mouse/main.R
- Code/mouse/makeFigure2.R
- Code/mouse/makeFigure3.R
- Code/mouse/makeMapFiles.R
- Code/mouse/nuisance.par
- Code/mouse/predict_0.par
- Code/mouse/predict_v2
- Code/mouse/prepare
- Code/mouse/prepare_input.R
- Code/mouse/prepareData.R
- Code/mouse/prepareDataVal.R
- Code/mouse/readBack
- Code/mouse/readData
- Code/mouse/results.R
- Code/mouse/run_fast.R
- Code/mouse/run_vbsr.R
- Code/mouse/runBeagle.sh
- Code/mouse/runFast_valid_add.sh
- Code/mouse/runFast_valid_dom.sh
- Code/mouse/runFast_valid_epi.sh
- Code/mouse/time.R
- Code/README.txt
- Code/simulation/
- Code/simulation/correlation.R
- Code/simulation/fbayesWG
- Code/simulation/inputWG.par
- Code/simulation/main.R
- Code/simulation/makeFigure1.R
- Code/simulation/makeFigureA1.R
- Code/simulation/permutation_X.R
- Code/simulation/postprocessing.R
- Code/simulation/predict.par
- Code/simulation/predict_v2
- Code/simulation/prepare_input_files.R
- Code/simulation/run_fast.R
- Code/simulation/run_timeM3.R
- Code/simulation/run_vbsr.R
- Code/simulation/time.R
- Code/simulation/transform.R
