# Supplementary material for: An approximate Bayesian significance test for genomic evaluations
Source: Biom J. 2018 Aug 12;60(6):1096–109. doi: 10.1002/bimj.201700219 (PMC6282823; doi:10.1002/bimj.201700219)
Supplement: Supplementary file 4 — Supplementary Material [file BIMJ-60-1096-s004.zip › Code/mouse/excludeMarker.R]

### exclude markers from analysis in Beagle ###

m <- read.table(file.path(path.proc, 'filter_marker.txt'), col.names = c('Name', 'locus'))
map <- read.table(file.path(path.proc, 'markerMap.txt'), col.names = c('SNP', 'Chr', 'Name', 'Position'))
dat <- merge(m, map, by = 'Name', all.x = T, sort = F)

sum(dat$Chr == 0)

# exclude all markers except the current chromosome
for (k in unique(dat$Chr)) {
  if (k == 0) next
  ex <- dat$Name[dat$Chr != k]
  write.table(ex, paste(path.proc, '/exclude_marker_chr', k, '.txt', sep = ""), row.names = F, 
              col.names = F, quote = F)
}

# Chr20 does no longer appear (i.e. filtered by MIS, HWE, MAF)
