# Supplementary material for: An approximate Bayesian significance test for genomic evaluations
Source: Biom J. 2018 Aug 12;60(6):1096–109. doi: 10.1002/bimj.201700219 (PMC6282823; doi:10.1002/bimj.201700219)
Supplement: Supplementary file 4 — Supplementary Material [file BIMJ-60-1096-s004.zip › Code/mouse/input_0.par]

&input
 snpFile='DummyPath/DummyX.txt'
 makeMatrixX=.true.
 haplo=.false.
 genotypeFile='DummyPath/DummyGenotypes.txt'
 mapFile='DummyPath/markerMap.txt',
 mapSkip=0
 mapColumn=4
 maxPValue=1d-4
 maf=0.01
 countMissing=.true.
 filterOut='DummyPath/DummyDelete.txt'
 calcLD=.false.
 linkageOut=''
 plotFile='nonexistingfile.R'
 plot=.false.
/
