# Supplementary material for: An approximate Bayesian significance test for genomic evaluations
Source: Biom J. 2018 Aug 12;60(6):1096–109. doi: 10.1002/bimj.201700219 (PMC6282823; doi:10.1002/bimj.201700219)
Supplement: Supplementary file 4 — Supplementary Material [file BIMJ-60-1096-s004.zip › Code/mouse/inputBack_0.par]

&parameterList
 phaseFile=''
 beagleFile='DummyPath/chr0.genotypes.bgl.phased'
 outFile='DummyPath/genotypes_complete_red.txt'
 animalFile='DummyPath/animalID_beagle.txt'
 nRecords=1521
 nLoc=9441
 method='beagle' 
/
