# Supplementary material for: An approximate Bayesian significance test for genomic evaluations
Source: Biom J. 2018 Aug 12;60(6):1096–109. doi: 10.1002/bimj.201700219 (PMC6282823; doi:10.1002/bimj.201700219)
Supplement: Supplementary file 4 — Supplementary Material [file BIMJ-60-1096-s004.zip › Code/mouse/inputWG_0.par]

&input
  snpfile='Xtrain.txt',
  datafile='ytrain.txt',
  skiplines=1,
  posobs=2,
  weightFile='nonexistingfile.txt',
  outPrefix='DummyOut',
  maxit=100,
  stepnum=0,
  reparamMethod=3,
  solveNuisance=.true.,
  solveDom=.false.,
  solveEpi=.false.,
  maf=0.05,
  nonZeroMain=DummyGamma,
  nonZeroEpi=DummyEpiGamma,
  gammaFix=.true.,
  lambdaFix=.true.,
  writeFreq=.false.,
  errorlevel=0.05
/
