# Supplementary material for: An approximate Bayesian significance test for genomic evaluations
Source: Biom J. 2018 Aug 12;60(6):1096–109. doi: 10.1002/bimj.201700219 (PMC6282823; doi:10.1002/bimj.201700219)
Supplement: Supplementary file 4 — Supplementary Material [file BIMJ-60-1096-s004.zip › Code/mouse/main.R]

############################### analysis of real data ###############################

### declaration of variables ###
path.data <- "Data"


### data preparation ###

# 1. pre-process raw data
path.proc <- "DataProcessed"
if (!dir.exists(path.proc)) dir.create(path.proc)
write.table(path.proc, 'path.tmp', col.names = F, row.names = F, quote = F)
source('prepare_input.R')
source('prepareData.R')


# 2. process genotype data: check for MAF, Hardy-Weinberg equilibrium
prepare_input_incomplete(path.proc)
system("./readData >readData.out")


# 3. preparation for temporary files for Beagle and imputation of missing values
source('excludeMarker.R')
system("./runBeagle.sh >runBeagle.out") 


# 4. merge Beagle output and prepare genotype design matrix for genomic evaluation
prepare_input_readback(path.proc)
system("./readBack >readBack.out")
prepare_input_complete(path.proc)
system("./prepare >prepareX.out")


### estimation of genetic effects ###

# 5. method: fastbayes
folder <- "results_fast"
if (!dir.exists(folder)) dir.create(folder, showWarnings = F)

# choice of hyperparameters based on grid search 
path.val <- "validation"
dir.create(path.val)
source('prepareDataVal.R')
source('run_fast.R')


# 6. method: vbay
set.seed(2)

folder <- "results_vbsr"
if (!dir.exists(folder)) dir.create(folder, showWarnings = F) 
source('run_vbsr.R')


### tables ###

# 7. check computing time (results depend on load of multi-user server) -> Table 1
source('time.R')


# 8. Table A1 (in "Additional file 2.pdf")
source('results.R')


### figures ###

# 9. Figure 2
source('makeFigure2.R')

# 10. Figure 3
source('makeFigure3.R')
