# Supplementary material for: An approximate Bayesian significance test for genomic evaluations
Source: Biom J. 2018 Aug 12;60(6):1096–109. doi: 10.1002/bimj.201700219 (PMC6282823; doi:10.1002/bimj.201700219)
Supplement: Supplementary file 4 — Supplementary Material [file BIMJ-60-1096-s004.zip › Code/mouse/makeFigure2.R]

### plot effect estimates and measure of significance ###

# fastbayes (dom)

sln <- read.table('results_fast/dom.eff', header = T)
p <- nrow(sln) / 2
sig <- which(sln$sign == 1)

pdf('Fig2.pdf', pointsize = 10)
par(mfrow = c(2, 2))

plot(sln$loc_1, sln$gPostExp, type = 'h', xlab = 'SNP index', ylab = 'genetic effect', ylim = c(-0.6, 0.6))
points(sln$loc_1[sig], rep(0, length(sig)), pch = 20, col = 'grey')
par(font = 1, xpd = F)
abline(v = p, col = 'gray')
text(p, 0.6, 'additive', pos = 2, col = 'gray')
text(p, 0.6, 'dominance', pos = 4, col = 'gray')
par(font = 2, xpd = T)
legend('topleft', legend = 'A', inset = c(-0.2, -0.1), bty = 'n')

plot(sln$loc_1, sln$measOfEvid, xlab = 'SNP index', ylab = 'measure of evidence', pch = 20)
par(font = 1, xpd = F)
abline(v = p, col = 'gray')
text(p, 0.6, 'additive', pos = 2, col = 'gray')
text(p, 0.6, 'dominance', pos = 4, col = 'gray')
par(font = 2, xpd = T)
legend('topleft', legend = 'B', inset = c(-0.2, -0.1), bty = 'n')


# vbay (dom)

sln <- read.table('results_vbsr/dom.out', header = T)
p <- nrow(sln) / 2
sig <- which(sln$sign == 1)


plot(sln$SNP, sln$eff, type = 'h', xlab = 'SNP index', ylab = 'genetic effect', ylim = c(-0.6, 0.6))
points(sln$SNP[sig], rep(0, length(sig)), pch = 20, col = 'grey')
par(font = 1, xpd = F)
abline(v = p, col = 'gray')
text(p, 0.6, 'additive', pos = 2, col = 'gray')
text(p, 0.6, 'dominance', pos = 4, col = 'gray')
par(font = 2, xpd = T)
legend('topleft', legend = 'C', inset = c(-0.2, -0.1), bty = 'n')

plot(sln$SNP, sln$post, xlab = 'SNP index', ylab = 'posterior probability of non-zero', pch = 20)
par(font = 1, xpd = F)
abline(v = p, col = 'gray')
text(p, 0.6, 'additive', pos = 2, col = 'gray')
text(p, 0.6, 'dominance', pos = 4, col = 'gray')
par(font = 2, xpd = T)
legend('topleft', legend = 'D', inset = c(-0.2, -0.1), bty = 'n')

dev.off()
