# Supplementary material for: An approximate Bayesian significance test for genomic evaluations
Source: Biom J. 2018 Aug 12;60(6):1096–109. doi: 10.1002/bimj.201700219 (PMC6282823; doi:10.1002/bimj.201700219)
Supplement: Supplementary file 4 — Supplementary Material [file BIMJ-60-1096-s004.zip › Code/mouse/makeFigure3.R]

### plot comparison of bayes factor and measure of evidence ###
## dominance model (approx. to epistatic model because of no |epistatic effects|>1e-4)

est <- read.table('results_fast/dom.eff', header = T); p <- max(est$loc_1) / 2
g <- est$gPostExp
sign.moe <- which(est$sign == 1)
sign.BF <- which(!is.na(est$bayesfactor) & (est$bayesfactor > 3))

pdf('Fig3.pdf', pointsize = 10, height = 4); par(mfrow = c(1, 2))
plot(g[1:p], xlab = 'SNP index', ylab = 'genetic effect', ylim = c(-0.25, 0.25))
abline(v = sign.moe[sign.moe <= p])
abline(v = sign.BF[sign.BF <= p], col = 'grey', lty = 2)
legend('bottomleft', legend = c('effect', 'MOE<0.05', 'BF>3'), 
       lty = c(NA, 1, 2), pch = c(1, NA, NA), col = c('black', 'black', 'grey'), 
       bg = 'white', cex = 0.75)
par(font = 2, xpd = T); legend('topleft', legend = 'A', inset = c(-0.3, -0.1), bty = 'n')
par(font = 1, xpd = F)

plot(1:p + p, g[1:p + p], xlab = 'SNP index', ylab = 'genetic effect', ylim = c(-0.25, 0.25))
abline(v = sign.moe[(sign.moe <= 2*p) & (sign.moe > p)])
abline(v = sign.BF[(sign.BF <= 2*p) & (sign.BF > p)], col = 'grey', lty = 2)
legend('bottomleft', legend = c('effect', 'MOE<0.05', 'BF>3'), lty = c(NA, 1, 2), 
       pch = c(1, NA, NA), col = c('black', 'black', 'grey'), bg = 'white', cex = 0.75)
par(font = 2, xpd = T); legend('topleft', legend = 'B', inset = c(-0.3, -0.1), bty = 'n')
par(font = 1, xpd = F)
dev.off()
