# Supplementary material for: An approximate Bayesian significance test for genomic evaluations
Source: Biom J. 2018 Aug 12;60(6):1096–109. doi: 10.1002/bimj.201700219 (PMC6282823; doi:10.1002/bimj.201700219)
Supplement: Supplementary file 4 — Supplementary Material [file BIMJ-60-1096-s004.zip › Code/mouse/makeMapFiles.R]

### generate chr<i>.map, i=1,..,19,X and rename chr<i>.Build37.data

# path.data as in main.R

map <- read.table(file.path(path.data, 'mapfile.txt'), header = T)

for (i in 1:20) {
  
  # rename file
  file1 <- paste('chr', i, '.Build37.data', sep = '')
  file2 <- paste('chr', i, '.build37.data', sep = '')
  file.rename(file.path(path.data, file1), file.path(path.data, file2))
  
  # SNP names and map position
  file <- paste('chr', i, '.Build37.alleles', sep = '') 
  out <- read.table(file.path(path.data, file), skip = 2, fill = T)
  idx <- grepl(x = out[ , 1], pattern = 'marker')
  snp <- out[idx, 2]
  map.i <- map[map$marker %in% snp, ]
  
  # check order of SNPs in mapfile
  n <- sum(snp == as.character(map.i$marker))
  if(n != length(snp)) cat('ERROR: ordering of SNPs on chromosome', i, n, length(snp), '\n')
  
  # use Mbp position as a very rough approximation to genetic position in cM
  map.i$bp <- map.i$bp/1e+6 
  write.table(map.i[, c(2, 1, 3)], paste(path.data, '/chr', i, '.map', sep = ''), col.names = F, row.names = F, quote = F)
}
file.rename(file.path(path.data, 'chr20.build37.data'), file.path(path.data, 'chrX.build37.data'))
file.rename(file.path(path.data, 'chr20.map'), file.path(path.data, 'chrX.map'))
