# Supplementary material for: An approximate Bayesian significance test for genomic evaluations
Source: Biom J. 2018 Aug 12;60(6):1096–109. doi: 10.1002/bimj.201700219 (PMC6282823; doi:10.1002/bimj.201700219)
Supplement: Supplementary file 4 — Supplementary Material [file BIMJ-60-1096-s004.zip › Code/mouse/nuisance.par]

&parameterList
  nEff=7,
  columnDat=3,4,5,6,8,9,10,
  effectType=A,R,A,A,I,A,I,
  setZero=1,0,1,1,1,1,1,
/
