# Supplementary material for: An approximate Bayesian significance test for genomic evaluations
Source: Biom J. 2018 Aug 12;60(6):1096–109. doi: 10.1002/bimj.201700219 (PMC6282823; doi:10.1002/bimj.201700219)
Supplement: Supplementary file 4 — Supplementary Material [file BIMJ-60-1096-s004.zip › Code/mouse/predict_0.par]

&input
  genofile="Xtest.txt",
  effectfile="DummyOut.eff",
  colgebv=3,
  skiplines=1,
  solveDom=.false.,
  solveEpi=.false.,
  simfile="none.txt",
  tbvfile="ttest.txt",
  outfile="gebv_DummyOut.txt",
  plotfile="none.R",
  plot=.false.,
  reparamMethod=3,
  standardise=.true.,
  maf=0.05
/
