# Supplementary material for: An approximate Bayesian significance test for genomic evaluations
Source: Biom J. 2018 Aug 12;60(6):1096–109. doi: 10.1002/bimj.201700219 (PMC6282823; doi:10.1002/bimj.201700219)
Supplement: Supplementary file 4 — Supplementary Material [file BIMJ-60-1096-s004.zip › Code/mouse/prepare_input.R]

### functions for preparing input files required for ./prepare and ./readBack ###


prepare_input_readback <- function(proc.path) {
  
  command <- paste("sed 's/DummyPath/", path.proc, "/g' inputBack_0.par > inputBack.par", sep = "")
  system(command)  
}


prepare_input_incomplete <- function(proc.path) {
  
  file <- "input_0.par"
  file.copy(file, "temp.txt", overwrite = T)
  
  command <- paste("sed 's/DummyPath/", path.proc, "/g' temp.txt > temp1.txt", sep = "")
  system(command) 
  
  system("sed 's/DummyX/Xinc/g' temp1.txt > temp2.txt")  
  system("sed 's/DummyGenotypes/genotypes_incomplete/g' temp2.txt > temp3.txt")
  system("sed 's/DummyDelete/delete_snp_incomplete/g' temp3.txt > input.par")

  system("rm temp*") 
}


prepare_input_complete <- function(proc.path) {
  
  file <- "input_0.par"
  file.copy(file, "temp.txt", overwrite = T)
  
  command <- paste("sed 's/DummyPath/", path.proc, "/g' temp.txt > temp1.txt", sep = "")
  system(command) 
  
  system("sed 's/DummyX/X/g' temp1.txt > temp2.txt")  
  system("sed 's/DummyGenotypes/genotypes_complete_red/g' temp2.txt > temp3.txt")
  system("sed 's/DummyDelete/delete_snp_complete/g' temp3.txt > input.par")
  
  system("rm temp*") 
}


### parameter file for estimation of genetic effects using ./fbayesWG ###

prepare_inputWG <- function(model, path.data, gamma, gammaEpi = "1d-6") {
  
  write.table("&input", 'inputWG.par', quote = F, row.names = F, col.names = F)
  write.table(paste("  snpfile='", path.data, "/X.txt',", sep = ""), 'inputWG.par', 
              quote = F, row.names = F, col.names = F, append = T)
  write.table(paste("  datafile='", path.data, "/phenotypes.txt',", sep = ""), 'inputWG.par', 
              quote = F, row.names = F, col.names = F, append = T)
  write.table("  skiplines=1,", 'inputWG.par', quote = F, row.names = F, col.names = F, append = T)
  write.table("  posobs=2,", 'inputWG.par', quote = F, row.names = F, col.names = F, append = T)
  write.table("  weightFile='nonexistentfile.txt',", 'inputWG.par', quote = F, row.names = F, col.names = F, 
              append = T)
  write.table(paste("  outPrefix='results_fast/", model, "',", sep = ""), 'inputWG.par', 
              quote = F, row.names = F, col.names = F, append = T)  
  write.table("  maxit=100,", 'inputWG.par', quote = F, row.names = F, col.names = F, append = T)
  write.table("  stepnum=0,", 'inputWG.par', quote = F, row.names = F, col.names = F, append = T)
  write.table("  reparamMethod=3,", 'inputWG.par', quote = F, row.names = F, col.names = F, append = T)
  write.table("  solveNuisance=.true.,", 'inputWG.par', quote = F, row.names = F, col.names = F, append = T)
  
  if (model %in% c('dom', 'epi')) {
    write.table("  solveDom=.true.,", 'inputWG.par', quote = F, row.names = F, col.names = F, append = T)
  } else {
    write.table("  solveDom=.false.,", 'inputWG.par', quote = F, row.names = F, col.names = F, append = T)
  }
  
  if (model == 'epi') {
    write.table("  solveEpi=.true.,", 'inputWG.par', quote = F, row.names = F, col.names = F, append = T)
  } else {
    write.table("  solveEpi=.false.,", 'inputWG.par', quote = F, row.names = F, col.names = F, append = T)
  }
  
  write.table("  maf=0.05,", 'inputWG.par', quote = F, row.names = F, col.names = F, append = T)
  write.table(paste("  nonZeroMain=", gamma, ",", sep= ""), 'inputWG.par', quote = F, row.names = F, col.names = F, append = T)
  write.table(paste("  nonZeroEpi=", gammaEpi, ",", sep = ""), 'inputWG.par', quote = F, row.names = F, col.names = F, append = T)
  write.table("  gammaFix=.true.,", 'inputWG.par', quote = F, row.names = F, col.names = F, append = T)
  write.table("  lambdaFix=.true.,", 'inputWG.par', quote = F, row.names = F, col.names = F, append = T)
  write.table("  writeFreq=.false.,", 'inputWG.par', quote = F, row.names = F, col.names = F, append = T)
  write.table("  errorlevel=0.05", 'inputWG.par', quote = F, row.names = F, col.names = F, append = T)
  write.table("/ ", 'inputWG.par', quote = F, row.names = F, col.names = F, append = T)
}
