# Supplementary material for: An approximate Bayesian significance test for genomic evaluations
Source: Biom J. 2018 Aug 12;60(6):1096–109. doi: 10.1002/bimj.201700219 (PMC6282823; doi:10.1002/bimj.201700219)
Supplement: Supplementary file 4 — Supplementary Material [file BIMJ-60-1096-s004.zip › Code/mouse/prepareData.R]

### pre-process mouse data for genomic evaluation ###


# phenotype data (order corresponds to genotypes)

dat <- read.table(file.path(path.data, 'Immunology.txt'), header = T,  sep= '\t')

chr  <-  1
chrData <- read.table(paste(path.data, '/chr', chr, '.build37.data', sep = ''))
red <- merge(dat, chrData, by.x = 1, by.y = 2, all = F)
animal <- red$SUBJECT.NAME
season <- paste(red$Date.Month, red$Date.Year, sep = '-')
y <- red$Imm.PctCD8
y <- y / sd(y, na.rm = T)
pheno <- data.frame(red$SUBJECT.NAME, y, red$GENDER, red$Age, season, red$Experimenter, 
  red$Date.StudyDay, as.numeric(red$Family), red$Litter, red$CageDensity)
index <- !is.na(y)
pheno <- pheno[index, ]
write.table(pheno, file.path(path.proc, 'phenotypes.txt'), col.names = T, row.names = F, quote = F)

animal <- animal[index]
write.table(animal, file.path(path.proc, 'animalID.txt'), row.names = F, col.names = F, quote = F)


# SNP data and preliminary genotype design matrix

chr <- 'X'
chrData <- read.table(paste(path.data, '/chr', chr, '.build37.data', sep = ''), 
                      colClasses = 'character', row.names = 2)
ID <- rownames(chrData)
cat('expect', length(ID), 'records \n')

geno <- chrData[, -c(1:5)]

for (chr in 19:1) {
  chrData <- read.table(paste(path.data, '/chr', chr, '.build37.data', sep = ''), 
                        colClasses = 'character', row.names = 2) 
  equal <- sum(ID == rownames(chrData))
  print(c(chr, equal, ncol(chrData) - 5))
  if (equal == length(ID)) geno <- cbind(chrData[ , -c(1:5)], geno)
}

genoRed <- merge(animal, geno, by.x = 1, by.y = 0, all = F)
write.table(genoRed, file.path(path.proc, 'raw_genotypes.txt'), row.names = F, col.names = F, quote = F)


# build complete marker map

map <- c()
for (i in 1:19){
  part <- read.table(paste(path.data, '/chr', i, '.map', sep = ''))
  print(c(i, nrow(part)))
  map <- rbind(map, part)
}
part <- read.table(file.path(path.data, 'chrX.map'))
print(c(i, nrow(part)))
part[ , 1] <- 20
map <- rbind(map, part)
map <- cbind(1:nrow(map), map)
write.table(map, file.path(path.proc, 'markerMap.txt'), col.names = F, row.names = F, quote = F)
