# Supplementary material for: An approximate Bayesian significance test for genomic evaluations
Source: Biom J. 2018 Aug 12;60(6):1096–109. doi: 10.1002/bimj.201700219 (PMC6282823; doi:10.1002/bimj.201700219)
Supplement: Supplementary file 4 — Supplementary Material [file BIMJ-60-1096-s004.zip › Code/mouse/prepareDataVal.R]

### prepare data for validation scheme ###


set.seed(1)

dat <- read.table(file.path(path.proc, 'phenotypes.txt'), header = T)
X <- read.table(file.path(path.proc, 'X.txt'))

n <- nrow(dat)
ntrain <- ceiling(n / 2)

train <- sample(1:n, ntrain, replace = F)
test <- c(1:n)[-train]


write.table(X[train, ], file.path(path.cv, 'Xtrain.txt'), col.names = F, row.names = F)
write.table(X[test, ], file.path(path.cv, 'Xtest.txt'), col.names = F, row.names = F)

write.table(dat[train, ], file.path(path.cv, 'ytrain.txt'), col.names = T, row.names = F, quote = F)
write.table(dat[test, ], file.path(path.cv, 'ytest.txt'), col.names = T, row.names = F, quote = F)

write.table(dat[test, 'y'], file.path(path.cv, 'ttest.txt'), col.names = F, row.names = F)
