# Supplementary material for: An approximate Bayesian significance test for genomic evaluations
Source: Biom J. 2018 Aug 12;60(6):1096–109. doi: 10.1002/bimj.201700219 (PMC6282823; doi:10.1002/bimj.201700219)
Supplement: Supplementary file 4 — Supplementary Material [file BIMJ-60-1096-s004.zip › Code/mouse/results.R]

# marker map

sel <- read.table(file.path(path.proc, 'filter_marker.txt'), col.names = c('name', 'index'))
map <- read.table(file.path(path.proc, 'markerMap.txt'), col.names = c('snp', 'chr', 'name', 'cM'))
mapR <- merge(map, sel, by = 'name', sort = F); p <- nrow(mapR)
sum(mapR$index == order(mapR$index)) # order ok
mapR$cM <- round(mapR$cM, 6)


# effect estimates with fastbayes (epi)

sln <- read.table('results_fast/epi.eff', header = T)
ad <- which(sln$loc_1 == sln$loc_2); p <- max(ad) / 2
epi <- which(sln$loc_1 != sln$loc_2)      # none

sig.add <- which(sln$sign[1:p] == 1)  
cat(length(sig.add), "significant additive effects \n")
sig.dom <- which(sln$sign[c(1:p) + p] == 1)  
cat(length(sig.dom), "significant dominance effects \n") # 7

cat(length(epi), "significant epistatic effects \n") 


vg <- sum(sln$gPostExp ^ 2) 
sum(sln$gPostExp[sln$sign == 1] ^ 2) / vg  


# genomic regions

loc.add <- which(sln$sign[1:p] == 1)
loc.dom <- which(sln$sign[-c(1:p)] == 1)

var.add <- round(sln$gPostExp[loc.add] ^ 2 / vg, 6)
var.dom <- round(sln$gPostExp[loc.dom + p] ^ 2 / vg, 6)
a <- cbind(mapR[loc.add, ], var.add)
d <- cbind(mapR[loc.dom, ], var.dom)

print("fastbayes: additive")
print(a[ , c('name', 'chr', 'cM', 'var.add')])
print("fastbayes: dominance")
print(d[ , c('name', 'chr', 'cM', 'var.dom')])


# effect estimates with vbay (dom)

sln <- read.table('results_vbsr/dom.out', header = T); p <- nrow(sln) / 2

sig.add <- which(sln$sign[1:p] == 1)  
cat(length(sig.add), "significant additive effects \n") # 8
sig.dom <- which(sln$sign[c(1:p) + p] == 1)  
cat(length(sig.dom), "significant dominance effects \n") # 7


vg <- sum(sln$eff ^ 2)
sum(sln$eff[sln$sign == 1] ^ 2) / vg       # 100%


# genomic regions

loc.add <- which(sln$sign[1:p] == 1)
loc.dom <- which(sln$sign[-c(1:p)] == 1)

var.add <- round(sln$eff[loc.add] ^ 2 / vg, 6)
var.dom <- round(sln$eff[loc.dom + p] ^ 2 / vg, 6)
avbay <- cbind(mapR[loc.add, ], var.add)
dvbay <- cbind(mapR[loc.dom, ], var.dom)

print("vbay: additive")
print(avbay[, c('name', 'chr', 'cM', 'var.add')])

print("vbay: dominance")
print(dvbay[, c('name', 'chr', 'cM', 'var.dom')])
