# Supplementary material for: An approximate Bayesian significance test for genomic evaluations
Source: Biom J. 2018 Aug 12;60(6):1096–109. doi: 10.1002/bimj.201700219 (PMC6282823; doi:10.1002/bimj.201700219)
Supplement: Supplementary file 4 — Supplementary Material [file BIMJ-60-1096-s004.zip › Code/mouse/run_fast.R]

file.copy("nuisance.par", file.path(path.val, "nuisance.par"), overwrite = T)


### grid search for determining the best parameter values (i.e. yielding highest correlation between y, yhat)
setwd(path.val)
for (model in c('add', 'dom', 'epi')) {
  system(paste("../runFast_valid_", model, ".sh >runFast_valid_", model, ".out", sep = ""))
}
setwd("..")


### select best parameters and estimate final genetic effects ###

# model: add, dom
for (model in c('add', 'dom')) {
  gamma.range <- (1:100) * 0.001
  out <- read.table(paste(path.val, '/correlation_', model, '.out', sep = ''))
  q <- ncol(out)
  
  if(model == 'dom') {
    idx <- seq(2, nrow(out), 2)
  } else{ 
    idx <- 1:nrow(out)
  }
  gammaMain <- gamma.range[which.max(out[idx, q])]
  
  # run fastbayes with "best" parameters 
  prepare_inputWG(model, path.proc, gammaMain, gammaEpi = "1d-6")
  system(paste("./fbayesWG > results_fast/", model, '.out', sep = ''))
}

# model: epi
model <- 'epi'

gamma.range <- paste("1d-", 3:7, sep = "")
out <- read.table(paste(path.val, '/correlation_', model, '.out', sep = ''))
q <- ncol(out)

idx <- seq(3, nrow(out), 3)
gammaEpi <- gamma.range[which.max(out[idx, q])]

# run fastbayes with "best" parameters 
prepare_inputWG(model, path.proc, gammaMain, gammaEpi)
system(paste("./fbayesWG > results_fast/", model, '.out', sep = ''))
