# Supplementary material for: An approximate Bayesian significance test for genomic evaluations
Source: Biom J. 2018 Aug 12;60(6):1096–109. doi: 10.1002/bimj.201700219 (PMC6282823; doi:10.1002/bimj.201700219)
Supplement: Supplementary file 4 — Supplementary Material [file BIMJ-60-1096-s004.zip › Code/mouse/run_vbsr.R]

print(Sys.time())

library(vbsr) 

X <- as.matrix(read.table(file.path(path.proc, 'X.txt')))
p <- ncol(X)
n <- nrow(X)
SNP <- c(1:p)
dat <- read.table(file.path(path.proc, 'phenotypes.txt'), header = T)
y <- dat$y

f <- apply(X, 2, sum) / 2 / n  
set <- which((f < 0.05) | (f > 0.95))
loci <- SNP[-set]
Xs <- X[ , loci]
f <- f[-set]


## preparation of design matrices

# genotypes - penalised
Xr <- apply(Xs, 1, function(x){(x - 2 * f) / sqrt(2 * f * (1 - f))})
Xr <- t(Xr)

# gender,  age,  family,  litter,  cage density,  experimenter, month and year of experiment - unpenalised
W1 <- model.matrix(y ~ as.factor(dat$red.GENDER) - 1)
if (nrow(W1) != n) print("ERROR W1")
W2 <- as.matrix(nrow = n, ncol = 1, dat$red.Age)
if (nrow(W2) != n) print("ERROR W2")
W3 <- model.matrix(y ~ as.factor(dat$as.numeric.red.Family.) - 1)
if (nrow(W3) != n) print("ERROR W3")

W4 <- model.matrix(y ~ as.factor(dat$red.Litter) - 1)
#if (nrow(W4) != n) print("ERROR W4")
## substitution of missing values
m <- max(dat$red.Litter, na.rm = T)
dat$red.Litter[is.na(dat$red.Litter)] <- m+1
W4 <- model.matrix(y ~ as.factor(dat$red.Litter) - 1)
if (nrow(W4) != n) print("ERROR W4")

W5 <- model.matrix(y ~ as.factor(dat$red.CageDensity) - 1)
if (nrow(W5) != n) print("ERROR W5")
W6 <- model.matrix(y ~ dat$red.Experimenter - 1)
if (nrow(W6) != n) print("ERROR W6")
W7 <- model.matrix(y ~ dat$season - 1)
if (nrow(W7) != n) print("ERROR W7")
W <- cbind(W1, W2, W3, W4, W5, W6, W7)

funk.dom <- function(x) {
  hom1 <- x == 0
  het <- x == 1
  hom2 <- x == 2
  x[hom1] <- -2*f[hom1] ^ 2
  x[het] <- 2 * f[het] * (1 - f[het])
  x[hom2] <- -2 * (1 - f[hom2]) ^ 2
  x / (2 * f * (1 - f))
}


## run vbay

for (model in c('add', 'dom')) {
  if (model == 'dom') {
    D <- apply(Xs, 1, funk.dom)
    D <- t(D)
    Xr <- cbind(Xr, D)
    SNP <- c(1:(2 * p))
    loci <- c(loci, loci + p)
  }
  weight <- c(rep(1, ncol(W)), rep(0, ncol(Xr))) 
  res <- vbsr(y, cbind(W, Xr), exclude = weight, family = "normal", scaling = F, add.intercept = T)
 
  sign <- eff <- post <- rep(0, length(SNP))
  post[loci] <- res$post
  eff[loci] <- res$beta
  sign[post>0.95] <- 1
  write.table(cbind(SNP, eff, post, sign), paste('results_vbsr/', model, '.out', sep = ''), row.names = F, quote = F)
  print(Sys.time())
}
