# Supplementary material for: An approximate Bayesian significance test for genomic evaluations
Source: Biom J. 2018 Aug 12;60(6):1096–109. doi: 10.1002/bimj.201700219 (PMC6282823; doi:10.1002/bimj.201700219)
Supplement: Supplementary file 4 — Supplementary Material [file BIMJ-60-1096-s004.zip › Code/mouse/runBeagle.sh]

#!/bin/bash

pathproc="DataProcessed"

cd $pathproc

for ((i=1;i<=19;i++)) 
do 
	java -Xmx2000m -jar ../beagle3.2.0.jar lowmem=true excludemarkers='exclude_marker_chr'$i'.txt' unphased='genotypes.bgl' missing=- out='chr'$i
	
	gunzip 'chr'$i'.genotypes.bgl.phased.gz'
	gunzip 'chr'$i'.genotypes.bgl.gprobs.gz'
done

cd ..
