# Supplementary material for: An approximate Bayesian significance test for genomic evaluations
Source: Biom J. 2018 Aug 12;60(6):1096–109. doi: 10.1002/bimj.201700219 (PMC6282823; doi:10.1002/bimj.201700219)
Supplement: Supplementary file 4 — Supplementary Material [file BIMJ-60-1096-s004.zip › Code/mouse/runFast_valid_dom.sh]

#### simple validation scheme to narrow prior guess for hyper-parameter gamma
# training/test data set arrangement is done separately in R

#!/bin/bash

out=dom

start=1
ende=100
stepsize=0.001 # for gamma

rm -f $out.out 

echo $(date +"%d-%m-%Y") $(date +%H:%M:%S)

for ((sim=start;sim<=ende;sim++)) 
do
	gamma=`echo "$sim*$stepsize" | bc -l`	
	gammaEpi=$gamma
	echo 'parameters add' $gamma $gammaEpi 
	
	cp ../inputWG_0.par temp0.par
	sed 's/DummyOut/'$out'/g' temp0.par >temp1.par
	sed 's/DummyGamma/'$gamma'/g' temp1.par >temp2.par
	sed 's/DummyEpiGamma/'$gammaEpi'/g' temp2.par >temp3.par
	sed 's/solveDom=.false./solveDom=.true./g' temp3.par >inputWG.par
	
	rm temp*
	
	### estimation
	../fbayesWG >> $out.out
	
	### prediction
	cp ../predict_0.par temp0.par
	sed 's/DummyOut/'$out'/g' temp0.par >temp1.par
	sed 's/solveDom=.false./solveDom=.true./g' temp1.par >predict.par
		    	
	rm temp*
	../predict_v2 >> $out.out
	    
done

echo $(date +"%d-%m-%Y") $(date +%H:%M:%S)
grep 'correlation' $out.out >'correlation_'$out'.out'
