# Supplementary material for: An approximate Bayesian significance test for genomic evaluations
Source: Biom J. 2018 Aug 12;60(6):1096–109. doi: 10.1002/bimj.201700219 (PMC6282823; doi:10.1002/bimj.201700219)
Supplement: Supplementary file 4 — Supplementary Material [file BIMJ-60-1096-s004.zip › Code/mouse/runFast_valid_epi.sh]

#### simple validation scheme to narrow prior guess for hyper-parameter gamma
# training/test data set arrangement is done separately in R

#!/bin/bash

start=3
ende=7

gamma=0.046 # for main effects

echo $(date +"%d-%m-%Y") $(date +%H:%M:%S)

for ((sim=ende;sim>=start;sim--)) 
do
	gammaEpi=`echo "scale=8; 10^(-$sim)" | bc -l`	
	echo 'parameters epi' $gamma $gammaEpi
			
	out=epi_$sim
	cp ../inputWG_0.par temp0.par
	sed 's/DummyOut/'$out'/g' temp0.par >temp1.par
	sed 's/DummyGamma/'$gamma'/g' temp1.par >temp2.par
	sed 's/DummyEpiGamma/'$gammaEpi'/g' temp2.par >temp3.par
	sed 's/solveDom=.false./solveDom=.true./g' temp3.par >temp4.par
	sed 's/solveEpi=.false./solveEpi=.true./g' temp4.par >inputWG.par
	
	rm temp* 
		
	### estimation
	../fbayesWG > $out.out
		
	### prediction
	cp ../predict_0.par temp0.par
	sed 's/DummyOut/'$out'/g' temp0.par >temp1.par
	sed 's/solveDom=.false./solveDom=.true./g' temp1.par >temp2.par
	sed 's/solveEpi=.false./solveEpi=.true./g' temp2.par >predict.par 
     	
	rm temp*
	../predict_v2 >> $out.out

done

   
echo $(date +"%d-%m-%Y") $(date +%H:%M:%S)
grep 'correlation' epi_*.out >correlation_epi.out
