# Supplementary material for: An approximate Bayesian significance test for genomic evaluations
Source: Biom J. 2018 Aug 12;60(6):1096–109. doi: 10.1002/bimj.201700219 (PMC6282823; doi:10.1002/bimj.201700219)
Supplement: Supplementary file 4 — Supplementary Material [file BIMJ-60-1096-s004.zip › Code/mouse/time.R]

# time check fastbayes

cat('fastbayes - model dom: take dime difference \n')
system("stat -c%y results_fast/add.out")
system("stat -c%y results_fast/dom.out")

cat('fastbayes - model epi: \n')
system("grep 'time:' results_fast/epi.out > time.tmp")
tab <- read.table('time.tmp')[ , c(3, 5)]

date <- strptime(paste(tab[ , 1], tab[ , 2]), "%H:%M %d.%m.%Y")
print(tail(date, 1) - date[1])

file.remove('time.tmp')


# time check vbay

cat('vbay - model dom: take dime difference \n')
system("stat -c%y results_vbsr/add.out")
system("stat -c%y results_vbsr/dom.out")
