# Supplementary material for: An approximate Bayesian significance test for genomic evaluations
Source: Biom J. 2018 Aug 12;60(6):1096–109. doi: 10.1002/bimj.201700219 (PMC6282823; doi:10.1002/bimj.201700219)
Supplement: Supplementary file 4 — Supplementary Material [file BIMJ-60-1096-s004.zip › Code/README.txt]

PAPER: An approximate Bayesian significance test for genomic evaluations
AUTHORS: Wittenburg and Liebscher


*** FILES and SCRIPTS ***

The container Code.zip contains two folders:

1) folder "simulation" enclosing (16) files:
- correlation.R
- fbayesWG
- inputWG.par
- main.R
- makeFigure1.R
- makeFigureA1.R
- permutation_X.R
- postprocessing.R
- predict.par
- predict_v2
- prepare_input_files.R
- run_fast.R
- run_timeM3.R
- run_vbsr.R
- time.R
- transform.R

2) folder "mouse" enclosing (27) files:
- beagle3.2.0.jar
- excludeMarker.R
- fbayesWG
- input_0.par
- inputBack_0.par
- inputWG_0.par
- main.R
- makeFigure2.R
- makeFigure3.R
- makeMapFiles.R
- nuisance.par
- predict_0.par
- predict_v2
- prepare
- prepare_input.R
- prepareData.R
- prepareDataVal.R
- readBack
- readData
- results.R
- run_fast.R
- run_vbsr.R
- runBeagle.sh
- runFast_valid_add.sh
- runFast_valid_dom.sh
- runFast_valid_epi.sh
- time.R


*** DATA ***

SIMULATED DATA (803 files require about 6 GB) can be downloaded from: 
http://doi.org/10.22000/80

 

REAL DATA are available from (see notes at the end of README):
- overview/description
  https://wp.cs.ucl.ac.uk/outbredmice/heterogeneous-stock-mice/
- phenotype file "Immunology.txt"
  http://mtweb.cs.ucl.ac.uk/HSMICE/PHENOTYPES/
- genotypes files
  http://mtweb.cs.ucl.ac.uk/HSMICE/GENOTYPES/
  


*** ANALYSES ***

1) Steps for analysing the simulated data:
- save all data in folder simulation/Data
- run the R script main.R; it will execute the following computations:
	1. generation of permuted genotype design matrices (the data correspond to the null hypothesis of no genetic effects)
	2. estimation of genetic effects using fastbayes and all models (M1: add; M2: dom; M3: epi)
	3. estimation of genetic effects using vbay and models M1, M2
	4. evaluation of computing time required by fastbayes and vbay (similar to Table 1)
	5. evaluation of sensitivity and specificity (results of Tables 2-4)
	6. evaluation of accuracy of genetic value prediction
	7. plot Figure 1
	8. plot Additional Figure A1


2) Steps for analysing the real mouse data:
- save the data in folder mouse/Data
  required files are: Immunology.txt, chr<i>.map, chr<i>.build37.data, <i>=1,..,19,X
- run the R script main.R; it will execute the following computations:
	1. pre-processing the raw data (filtering, ordering, set-up marker map, trait % of CD8+ cells)
	2. processing genotype data (quality check: minor allele frequency, Hardy-Weinberg equilibrium, missing values)
	3. imputation of missing values using Beagle
	4. set-up of genotype design matrix 
	5. estimation of genetic effects using fastbayes and all models (M1: add; M2: dom; M3: epi)
	6. estimation of genetic effects using vbay and models M1, M2
	7. evaluation of computing time required by fastbayes and vbay (similar to Table 1)
	8. specification of genomic regions with significant impact on % of CD8+ cells (Additional File 2)
	9. plot Figure 2
	10. plot Figure 3


*** SOFTWARE ***

SOFTWARE "fbayesWG" (updated version) with documentation and prediction tool "predict_v2" are available at github:
https://github.com/wittenburg/fastbayes
There, the use of the software and the required input files are described in the accompanying documentation "readme.docx"
The fbayesWG version used for this publication is enclosed herewith.
The software tools predict_v2, prepare, readBack, readData are Fortran based. The source code is available from the corresponding author on request.

Beagle version 3.2.0 was obtained from:
https://faculty.washington.edu/browning/beagle/beagle.html

The R code was executed in R version 3.5.0.
fbayesWG was executed on linux multi-user servers (2.1 GHz SLES 12 64-Bit and 2.2 GHz SLES 12 SP 3 64-Bit).

R required packages snow_0.4-1 and vbsr-0.0.5.


************** NOTES ON THE REAL DATA SET *************************

The data on a heterogeneous stock of mice available from the links above differ from the investigated data retrieved in July 2011. 
The phenotype file is unaltered but the content of genotype files changed (both the number of SUBJECTS and SNPs are different): 
- Available genotype files are chr<i>.Build37.data, <i>=1,..,20.
  Theses files differ from the studied files chr<i>.build37.data, <i>=1,..,19,X.
- The genetic map position in chr<i>.map, <i>=1,..,19,X is no longer available.
  Instead, the physical map position is given in "mapfile.txt".
- The assigment of SNP names to columns in the genotype files is given in chr<i>.Build37.alleles.

Calling "source(makeMapFiles.R)" in R based on the available files, i.e. 
- chr<i>.Build37.data
- chr<i>.Build37.alleles
- mapfile.txt
will generate data in the previously used data format.

However, a different outcome of analysis is expected when the remaining steps in main.R are processed!

*******************************************************************


Author: Wittenburg
Mail: wittenburg@fbn-dummerstorf.de
Date: 07/06/2018
