# Supplementary material for: An approximate Bayesian significance test for genomic evaluations
Source: Biom J. 2018 Aug 12;60(6):1096–109. doi: 10.1002/bimj.201700219 (PMC6282823; doi:10.1002/bimj.201700219)
Supplement: Supplementary file 4 — Supplementary Material [file BIMJ-60-1096-s004.zip › Code/simulation/correlation.R]

# accuracy of genetic value prediction using fastbayes

corr.fast <- function(trait) {
  for (model in c('add', 'dom', 'epi')) {
    cat('Model', model, '\n')
    out <- read.table(paste('results_fast_', trait, '/correlation_', model, 
                            '.out', sep=''))
    if (model == 'add') {
      a <- seq(1, nrow(out))
      d <- c()
      e <- c()
    }
    if (model == 'dom') {
      a <- seq(1, nrow(out), 2)
      d <- seq(2, nrow(out), 2)
      e <- c()
    }
    if (model == 'epi') {
      a <- seq(1, nrow(out), 3)
      d <- seq(2, nrow(out), 3)
      e <- seq(3, nrow(out), 3)
    }
    cat('accuracy of additive genetic value', mean(out[a, 8]), '\n')
    if (length(d) > 0) cat('accuracy of add + dom genetic value', mean(out[d, 8]), '\n')
    if (length(e) > 0) cat('accuracy of add + dom + epi genetic value', mean(out[e, 8]), '\n')
  }

}
