# Supplementary material for: An approximate Bayesian significance test for genomic evaluations
Source: Biom J. 2018 Aug 12;60(6):1096–109. doi: 10.1002/bimj.201700219 (PMC6282823; doi:10.1002/bimj.201700219)
Supplement: Supplementary file 4 — Supplementary Material [file BIMJ-60-1096-s004.zip › Code/simulation/inputWG.par]

&input
  snpfile='Data/train_designmat_1.txt',
  datafile='Data/train_phenotype_5_1E.txt',
  skiplines=0,
  posobs=1,
  weightFile='nonexistentfile.txt',
  outPrefix=temp.out,
  maxit=100,
  stepnum=0,
  reparamMethod=3,
  solveNuisance=.false.,
  solveDom=.true.,
  solveEpi=.true.,
  maf=0.05,
  nonZeroMain=0.005,
  nonZeroEpi=1d-6,
  gammaFix=.true.,
  lambdaFix=.true.,
  writeFreq=.false.,
  errorlevel=0.05
/ 
