# Supplementary material for: An approximate Bayesian significance test for genomic evaluations
Source: Biom J. 2018 Aug 12;60(6):1096–109. doi: 10.1002/bimj.201700219 (PMC6282823; doi:10.1002/bimj.201700219)
Supplement: Supplementary file 4 — Supplementary Material [file BIMJ-60-1096-s004.zip › Code/simulation/main.R]

############################### analysis of simulated data ###############################

options(warn = -1)
library('snow')


### declaration of variables ###
path.data <- "Data"
nsim <- 100


# 1. permutation of rows in design matrix (originating from simulation no. 1) to generate data under the null
source('permutation_X.R')


### estimation of genetic effects ###

# 2. method: fastBayes
source('run_fast.R')

cl <- makeCluster(rep("localhost", 50), type = "SOCK")

for (trait in c(5, 3, 'permutation')) {
  folder <- paste("results_fast_", trait, sep = "")
  if (!dir.exists(folder)) dir.create(folder, showWarnings = F)
 
  for (model in c('add', 'dom')) {
    for (sim in 1:nsim) {
      fast(sim, model, trait, path.data)
    }
  }
  
  parApply(cl = cl, X = matrix(nrow = 1, ncol = nsim, sample(1:nsim)), MARGIN = 2, FUN = fast, 
           model = 'epi', trait, path.data)
  
  for (model in c('add', 'dom', 'epi')) {
    folder <- paste("results_fast_", trait, sep = "")
    corrfile <- paste(folder, '/correlation_', model, '.out', sep = '')
    system(paste("grep 'correlation' ", folder, "/", model, "_*.out > ", corrfile, sep= ""))
    timefile <- paste(folder, '/time_', model, '.out', sep = '')
    system(paste("grep 'time:' ", folder, "/", model, "_*.out > ", timefile, sep= ""))
  }
}
stopCluster(cl)


# 3. method: vbay
set.seed(1)

cl <- makeCluster(rep("localhost", 50), type = "SOCK")

for (trait in c(5, 3, 'permutation')) {
  folder <- paste("results_vbsr_", trait, sep = "")
  if (!dir.exists(folder)) dir.create(folder, showWarnings = F) 
  file.remove(paste(folder, "/time.out", sep = ""), showWarnings = F)
  
  if (trait == 'permutation') {
    system("sed 's/train_designmat/Xtrain_perm/g' run_vbsr.R >run_vbsr_perm.R")
    file.in <- paste(path.data, '/train_phenotype_5_', 1:nsim, 'E.txt', sep = '')
    file.out <- paste(path.data, '/train_phenotype_', trait, '_', 1:nsim, 'E.txt', sep = '')
    for (i in 1:nsim) system(paste("cp", file.in[i], file.out[i]))
    source('run_vbsr_perm.R')
  } else {
    source('run_vbsr.R') 
  }
  parApply(cl = cl, X = matrix(nrow = 1, ncol = nsim, sample(1:nsim)), MARGIN = 2, FUN = vbay, trait, path.data)
}
stopCluster(cl)

system(paste("rm ", path.data, "/train_phenotype_permutation_*", sep = ""))
file.remove('run_vbsr_perm.R')


### post-processing ###

# 4. check computing time (results depend on load of multi-user server) -> Table 1
source('time.R')

# time check M3* (requires running fastbayes and vbsr with reduced SNP set)
source('run_timeM3.R')


# 5. evaluation of sensitivity and specificity -> Tables 2-4
source('postprocessing.R')

for (trait in c(5, 3, 'permutation')) {
  for (method in c('fast', 'vbay')) {
    for (model in c('add', 'dom', 'epi')) {
      if ((method != 'fast')&(model == 'epi')) next
      if (method == 'fast') {
        measure <- 'moe'
        for (alpha in c(0.01,0.05,0.1,0.2)) {
          out <- post(trait, method, model, measure, alpha)
          print(out)
        }
        measure <- 'BF'
        out <- post(trait, method, model, measure, alpha = NA)
        print(out)
      } else {
        out <- post(trait, method, model, measure = 'none', alpha = NA)
        print(out)
      }
    }
  }
}


# 6. accuracy check for fastbayes (correlation between predicted and simulated genetic value)
source('correlation.R')

for (trait in c(5, 3, 'permutation')) {
  cat('Trait', trait, '\n')
  corr.fast(trait)
}


### figures ###

# 7. Figure 1
source('makeFigure1.R')


# 8. Supplementary Figure 1
source('makeFigureA1.R')
