# Supplementary material for: An approximate Bayesian significance test for genomic evaluations
Source: Biom J. 2018 Aug 12;60(6):1096–109. doi: 10.1002/bimj.201700219 (PMC6282823; doi:10.1002/bimj.201700219)
Supplement: Supplementary file 4 — Supplementary Material [file BIMJ-60-1096-s004.zip › Code/simulation/makeFigure1.R]

# posterior density p(g|Y)

dpost <- function(z) {
  bigY <- Y
  skal <- term <- y <- c()

  for (i in 1:length(z)) {
    x <- z[i]

    bigYp <- bigY + lambda * sigma2
    bigYm <- bigY - lambda * sigma2
    lambdaY <- lambda * bigY

    skal[1] <- 0.5 * gamma * lambda * exp(0.5 * lambda ^ 2 * sigma2 + lambdaY)
    term[1] <- skal[1] * pnorm(0, bigYp, sqrt(sigma2))
    term[2] <- (1 - gamma) * dnorm(bigY, 0, sqrt(sigma2))
    skal[3] <- 0.5 * gamma * lambda * exp(0.5 * lambda ^ 2 * sigma2 - lambdaY)
    term[3] <- skal[3] * (1 - pnorm(0, bigYm, sqrt(sigma2)))
    denom <- sum(term)

    if (x < 0) {
       num <- skal[1] * dnorm(x, bigYp, sqrt(sigma2))
    } else if (x == 0) {
      num <- (1 - gamma) * dnorm(bigY, 0, sqrt(sigma2))
    } else {
       num <- skal[3] * (dnorm(x, bigYm, sqrt(sigma2)))
    }
    y[i] <- num / denom
  }
  y
}


Y <- 0.02; gamma <- 0.004; lambda <- 6.8; sigma2 <- 0.0003

s = seq(0, 0.1, length = 10000)
q1 <- 1e-6
y0 <- dpost(q1)
y <- dpost(s)
q2 <- s[tail(which(y > y0), 1)]

# Prob(intervall)
s <- seq(q1, q2, length = 10000)
d <- dpost(s)
sq <- c(q1, s, q2)
dq <- c(0, d, 0)


pdf("Fig1.pdf", pointsize = 14)

curve(dpost, 1e-6, 0.1, xlab = 'g', ylab = expression(p(g~'|'~Y~'='~0.02)), ylim=c(0, 0.03))
segments(0, 0, 0, 1)
polygon(x = sq, y = dq, col = "snow4")
abline(h = 0, col = "grey")
text(0.08, 0.029, expression(gamma~'='~0.004), pos = 4)
text(0.08, 0.027, expression(lambda~'='~6.8), pos = 4)
text(0.08, 0.025, expression(sigma^2~'='~0.0003), pos = 4)

dev.off()
