# Supplementary material for: An approximate Bayesian significance test for genomic evaluations
Source: Biom J. 2018 Aug 12;60(6):1096–109. doi: 10.1002/bimj.201700219 (PMC6282823; doi:10.1002/bimj.201700219)
Supplement: Supplementary file 4 — Supplementary Material [file BIMJ-60-1096-s004.zip › Code/simulation/makeFigureA1.R]

### compare outcome fastbayes vs. vbay


# transform genotype effects into population (i.e. average) effects
source('transform.R')


p <- 5227    # number SNP
toleranz <- 100 # tolerance in kb for detecting the correct loci


sim <- 1; trait <- 5; model <- 'dom'
sign.add <- sign.dom <- c(); loc.add <- 1:p; loc.dom <- 1:p + p


qtlpos <- read.table(file.path(path.data, paste('pos-qtl_', sim, '.txt', sep='')))[ , 1]


# use transformed effect sizes (average allele effects)
sim.eff <- transform(sim, method = 'Zeng')
sim.alpha <- diag(sim.eff$effects)


pdf('FigA1.pdf', pointsize = 10); par(mfrow = c(2, 2))
### fastbayes
  eff <- read.table(paste('results_fast_', trait, '/', model, '_', sim, '.eff', sep=''), header = T)
  eff <- eff[eff[ , 1] == eff[ , 2], ]
  sig <- which(eff$sign == 1)


  plot(eff$loc_1, eff$gPostExp, type = 'h', xlab = 'SNP index', ylab = 'genetic effect', ylim = c(-0.5, 0.5), lwd = 2)
  points(eff$loc_1[sig], rep(0, length(sig)), pch = 20, col = 'grey')
  points(c(sim.eff$locus, sim.eff$locus + p), sim.alpha, col = 'orange', type = 'h')
  par(font = 1); legend('bottomright', c('estimated', 'simulated', 'significant'), col = c('black', 'orange', 'grey'),
                        lwd = c(2, 1, NA), pch = c(NA, NA, 20), lty = c(1, 1, NA), cex = 0.8)
  par(font = 1, xpd = F); abline(v = p, col = 'gray'); text(p, 0.5, 'additive', pos = 2, col = 'gray')
  text(p, 0.5, 'dominance', pos = 4, col = 'gray')
  par(font = 2, xpd = T); legend('topleft', legend = 'A', inset = c(-0.2, -0.1), bty = 'n')

  plot(eff$loc_1, eff$measOfEvid, xlab = 'SNP index', ylab = 'measure of evidence', pch = 20)
  par(font = 1, xpd = F); abline(v = p, col = 'gray'); text(p, 0.6, 'additive', pos = 2, col = 'gray')
  text(p, 0.6, 'dominance', pos = 4, col = 'gray')
  par(font = 2, xpd = T); legend('topleft', legend = 'B', inset = c(-0.2, -0.1), bty = 'n')


### vbay
  eff <- read.table(paste('results_vbsr_', trait, '/', model, '_', sim, '.out', sep = ''), header = T)
  sig <- which(eff$sign == 1)


  plot(eff$SNP, eff$eff, type = 'h', xlab = 'SNP index', ylab = 'genetic effect', ylim = c(-0.5, 0.5), lwd = 2)
  points(eff$SNP[sig], rep(0, length(sig)), pch = 20, col = 'grey')
  points(c(sim.eff$locus, sim.eff$locus + p), sim.alpha, col = 'orange', type = 'h')
  par(font = 1); legend('bottomright', c('estimated', 'simulated', 'significant'), col = c('black', 'orange', 'grey'), 
                        lwd = c(2, 1, NA), pch = c(NA, NA, 20), lty = c(1, 1, NA), cex = 0.8)
  par(font = 1, xpd = F); abline(v = p, col = 'gray'); text(p, 0.5, 'additive', pos = 2, col = 'gray')
  text(p, 0.5, 'dominance', pos = 4, col = 'gray')
  par(font = 2, xpd = T); legend('topleft', legend = 'C', inset = c(-0.2, -0.1), bty = 'n')

  plot(eff$SNP, eff$post, xlab = 'SNP index', ylab = 'posterior probability of non-zero', pch = 20)
  par(font = 1,xpd = F); abline(v = p, col = 'gray'); text(p, 0.6, 'additive', pos = 2, col = 'gray')
  text(p, 0.6, 'dominance', pos = 4, col = 'gray')
  par(font = 2, xpd = T); legend('topleft', legend = 'D', inset = c(-0.2, -0.1), bty = 'n')

dev.off()
