# Supplementary material for: An approximate Bayesian significance test for genomic evaluations
Source: Biom J. 2018 Aug 12;60(6):1096–109. doi: 10.1002/bimj.201700219 (PMC6282823; doi:10.1002/bimj.201700219)
Supplement: Supplementary file 4 — Supplementary Material [file BIMJ-60-1096-s004.zip › Code/simulation/permutation_X.R]

# permutation of rows in design matrix to generate data under the null
# -> no association between genotypes and phenotypes


set.seed(99)

X <- read.table(file.path(path.data, 'train_designmat_1.txt'))
n <- nrow(X)

for (nperm in 1:100) {
  id <- sample(1:n, n, replace = F)
  write.table(X[id, ],paste(path.data, '/Xtrain_perm_', nperm, '.txt', sep = ''), 
              row.names = F, col.names=F)
}
