# Supplementary material for: An approximate Bayesian significance test for genomic evaluations
Source: Biom J. 2018 Aug 12;60(6):1096–109. doi: 10.1002/bimj.201700219 (PMC6282823; doi:10.1002/bimj.201700219)
Supplement: Supplementary file 4 — Supplementary Material [file BIMJ-60-1096-s004.zip › Code/simulation/postprocessing.R]

# simulated genetic variance components
sigma.sim <- read.table(file.path(path.data, 'sigmaSimEpiZeng.txt'), header = T)

# total genetic variance
sg <- apply(sigma.sim, 1 ,sum)
vg <- mean(sg)


post <- function(trait, method, model, measure, alpha) {
  
cat('method:', method, 'trait:', trait, 'model:', model, 'measure:', measure, 
    'type-I error:', alpha, '\n')

p <- 5227       # total number of SNPs
toleranz <- 100 # tolerance in kb for detecting the true-positive loci
map <- read.table(file.path(path.data, 'markerMapSim.txt'), header = T) # SNP, Chr, MapInfo (kb)

sign.add <- sign.dom <- sign.epi <- vg.sign <- vg.tp <- c()
tp.all <- tp.add <- tp.dom <- tp.epi <- c()
fp.all <- fp.add <- fp.dom <- fp.epi <- c()
tn.all <- tn.add <- tn.dom <- tn.epi <- c()
fn.all <- fn.add <- fn.dom <- fn.epi <- c()
sens.all <- sens.add <- sens.dom <- sens.epi <- c()
spec.all <- spec.add <- spec.dom <- spec.epi <- c()

loc.add <- 1:p; if (model != 'add') loc.dom <- 1:p + p else loc.dom <- c()

## loop over repetitions of the simulations study
for (sim in 1:100) {
  if (sim %% 10 == 1) cat('sim', sim, '\n')
  
  markerpos <- read.table(paste(path.data,'/pos-snp_', sim, '.txt', sep = ''))[ , 1]
  qtlpos <- read.table(paste(path.data,'/pos-qtl_', sim, '.txt', sep = ''))[ , 1]
  qtl.map <- map[qtlpos, ]; nqtl <- length(qtlpos)
  
  # simulated QTL interval [qtl.pos+-tolerance]
  pos.a <- qtl.map$MapInfo - 100
  pos.e <- qtl.map$MapInfo + 100
  qtl.map <- cbind(qtl.map, pos.a, pos.e)   
  
  # SNPs being next to causative variants
  qtlsnp <- c()
  for (l in 1:nrow(qtl.map)) {
    interval <- which((map$Chr == qtl.map$Chr[l]) & 
                     ((map$MapInfo >= qtl.map$pos.a[l]) & 
                      (map$MapInfo <= qtl.map$pos.e[l])))
    drin <- interval[interval %in% markerpos]
    qtlsnp <- c(qtlsnp, drin)
  } 

  if (method=='fast') datei <- paste('results_fast_', trait, 
                                '/', model, '_',sim, '.eff', sep='')
  if (method=='vbay') datei <- paste('results_vbsr_', trait, 
                                '/', model, '_',sim, '.out', sep='')
  
  if (file.exists(datei)){
    eff <- read.table(datei, header=T)
    if (method == 'fast') col=3
    if (method == 'vbay') col=2
    
    if ((method == 'fast') & (measure == 'BF')) {
      BF <- eff$bayesfactor
      eff$sign <- sapply(BF, function(x){ if (!is.na(x) & (x > 3)) 1 else 0 })
    } else if ((method == 'fast') & (measure == 'moe')) { 
      eff$sign <- ifelse(eff$measOfEvid <= alpha, 1, 0)
    }
    
    # additive effects
    found.add <- loc.add[eff$sign[1:p] == 1]
    sign.add[sim] <- length(found.add)
    found.index.add <- markerpos[found.add] %in% qtlsnp
    tp.add[sim] <- sum(found.index.add)
    fp.add[sim] <- sign.add[sim] - tp.add[sim]
    fn.add[sim] <- nqtl - tp.add[sim]
    tn.add[sim] <- p-sign.add[sim] - fn.add[sim]
    
    sens.add[sim] <- tp.add[sim] / (tp.add[sim] + fn.add[sim])
    spec.add[sim] <- tn.add[sim] / (fp.add[sim] + tn.add[sim])
    
    # dominance effects
    if (model %in% c('dom', 'epi')) {
      found.dom <- loc.dom[eff$sign[1:p + p] == 1]
      sign.dom[sim] <- length(found.dom)
      found.index.dom <- markerpos[found.dom %% p] %in% qtlsnp
      tp.dom[sim] <- sum(found.index.dom) 
      fp.dom[sim] <- sign.dom[sim] - tp.dom[sim]
      fn.dom[sim] <- nqtl - tp.dom[sim]
      tn.dom[sim] <- p - sign.dom[sim] - fn.dom[sim]
      
      sens.dom[sim] <- tp.dom[sim] / (tp.dom[sim] + fn.dom[sim])
      spec.dom[sim] <- tn.dom[sim] / (fp.dom[sim] + tn.dom[sim])
      
    } else found.dom <- found.index.dom <- c()
    
    # epistatic effects
    if ((model == 'epi') & (method == 'fast')) {
      found.epi <- eff[(eff$sign == 1) & (eff$loc_1 != eff$loc_2), 
                       c('loc_1', 'loc_2')]
      sign.epi[sim] <- nrow(found.epi)
      found.index.epi <- (markerpos[found.epi[ ,1] %% p] %in% qtlsnp) |
        (markerpos[found.epi[ ,2] %% p] %in% qtlsnp)
      tp.epi[sim] <- length(union(found.epi[found.index.epi, 'loc_1'] %% p,
                                  found.epi[found.index.epi, 'loc_2'] %% p))
      fp.epi[sim] <- length(union(found.epi$loc_1 %% p, 
                                  found.epi$loc_2 %% p)) - tp.epi[sim]
      fn.epi[sim] <- nqtl - tp.epi[sim]
      tn.epi[sim] <- p - length(union(found.epi$loc_1 %% p,
                                      found.epi$loc_2 %% p)) - fn.epi[sim]
      
      sens.epi[sim] <- tp.epi[sim] / (tp.epi[sim] + fn.epi[sim])
      spec.epi[sim] <- tn.epi[sim] / (fp.epi[sim] + tn.epi[sim])
      
    } else found.epi <- found.index.epi <- c()
    
    # joint set of identified QTL
    if (length(found.index.epi) > 0) {
      tp.all[sim] <- length(unique(c(found.add[found.index.add], 
                                     found.dom[found.index.dom] %% p, 
                                     found.epi[found.index.epi, 'loc_1'] %% p,
                                     found.epi[found.index.epi, 'loc_2'] %% p)))
      fp.all[sim] <- length(unique(c(found.add, found.dom %% p, 
                                     found.epi$loc_1 %% p, 
                                     found.epi$loc_2 %% p))) - tp.all[sim]
      fn.all[sim] <- nqtl - tp.all[sim]
      tn.all[sim] <- p - length(unique(c(found.add,found.dom %% p, 
                                         found.epi$loc_1 %% p, 
                                         found.epi$loc_2 %% p))) - fn.all[sim]
    } else {
      tp.all[sim] <- length(union(found.add[found.index.add], 
                                  found.dom[found.index.dom] %% p))
      fp.all[sim] <- length(union(found.add, found.dom %% p)) - tp.all[sim]
      fn.all[sim] <- nqtl - tp.all[sim]
      tn.all[sim] <- p - length(union(found.add, found.dom %% p)) - fn.all[sim]
    }
    
    
    ### approximate contribution to genetic variance
    vg.sign[sim] <- sum(eff[eff$sign == 1, col]^2) / sg[sim]
    vg.tp[sim] <- sum(eff[c(found.add[found.index.add], found.dom[found.index.dom], 
                             rownames(found.epi)[found.index.epi]), col]^2) / sg[sim]
    
    sens.all[sim] <- tp.all[sim] / (tp.all[sim] + fn.all[sim])
    spec.all[sim] <- tn.all[sim] / (fp.all[sim] + tn.all[sim])
  }
}


output <- c()
for (criteria in c('sens.', 'spec.')) {
  for (part in c('add', 'dom', 'epi', 'all')) {
    variable <- paste(criteria, part, sep='')  
    val <- get(variable)  
    m <- mean(val, na.rm = T)
    output <- rbind(output, c(variable, m))
  }
}

m <- mean(vg.sign, na.rm = T)
output <- rbind(output, c('variance.sign', m))


return(output)
}
