# Supplementary material for: An approximate Bayesian significance test for genomic evaluations
Source: Biom J. 2018 Aug 12;60(6):1096–109. doi: 10.1002/bimj.201700219 (PMC6282823; doi:10.1002/bimj.201700219)
Supplement: Supplementary file 4 — Supplementary Material [file BIMJ-60-1096-s004.zip › Code/simulation/predict.par]

&input
  genofile='Data/test_designmat_40.txt',
  effectfile='results_fast_permutation/epi_40.eff',
  colgebv=3,
  skiplines=1,
  solveDom=.true.,
  solveEpi=.true.,
  simfile='none.txt',
  tbvfile='Data/test_breed_40E.txt',
  outfile='results_fast_permutation/gebv_epi_40.txt',
  plotfile='none.R',
  plot=.false.,
  reparamMethod=3,
  standardise=.true.,
  maf=0.05,
/
