# Supplementary material for: An approximate Bayesian significance test for genomic evaluations
Source: Biom J. 2018 Aug 12;60(6):1096–109. doi: 10.1002/bimj.201700219 (PMC6282823; doi:10.1002/bimj.201700219)
Supplement: Supplementary file 4 — Supplementary Material [file BIMJ-60-1096-s004.zip › Code/simulation/prepare_input_files.R]

## parameter file for estimation of genetic effects

prepare_inputWG <- function(trait, model, sim, path.data, prefix = T) {
  
  write.table("&input", 'inputWG.par', quote = F, row.names = F, col.names = F)
  
  if (trait != 'permutation') {
    write.table(paste("  snpfile='", path.data, "/train_designmat_", sim, ".txt',", sep = ""),'inputWG.par', 
                quote = F, row.names = F, col.names = F, append = T)
  } else {
    write.table(paste("  snpfile='", path.data, "/Xtrain_perm_", sim, ".txt',", sep = ""), 'inputWG.par', 
                quote = F, row.names = F, col.names = F, append = T)
  }
  
  if (trait == 'permutation') {
    write.table(paste("  datafile='", path.data, "/train_phenotype_5_", sim, "E.txt',", sep = ""), 'inputWG.par', 
                quote = F, row.names = F, col.names = F, append = T)
  } else {
    write.table(paste("  datafile='", path.data, "/train_phenotype_", trait, "_", sim, "E.txt',", sep = ""), 'inputWG.par', 
                quote = F, row.names = F, col.names = F, append = T)
  }
  
  write.table("  skiplines=0,", 'inputWG.par', quote = F, row.names = F, col.names = F, append = T)
  write.table("  posobs=1,", 'inputWG.par', quote = F, row.names = F, col.names = F, append = T)
  write.table("  weightFile='nonexistentfile.txt',", 'inputWG.par', quote = F, row.names = F, col.names = F, 
              append = T)
  if (prefix) {
    write.table(paste("  outPrefix='results_fast_", trait, "/", model, "_", sim, "'", sep = ""), 'inputWG.par', 
              quote = F, row.names = F, col.names = F, append = T)
  } else {
    write.table("  outPrefix=temp,", 'inputWG.par', quote = F, row.names = F, col.names = F, append = T)  
  }
  write.table("  maxit=100,", 'inputWG.par', quote = F, row.names = F, col.names = F, append = T)
  write.table("  stepnum=0,", 'inputWG.par', quote = F, row.names = F, col.names = F, append = T)
  write.table("  reparamMethod=3,", 'inputWG.par', quote = F, row.names = F, col.names = F, append = T)
  write.table("  solveNuisance=.false.,", 'inputWG.par', quote = F, row.names = F, col.names = F, append = T)
  
  if (model %in% c('dom', 'epi')) {
    write.table("  solveDom=.true.,", 'inputWG.par', quote = F, row.names = F, col.names = F, append = T)
  } else {
    write.table("  solveDom=.false.,", 'inputWG.par', quote = F, row.names = F, col.names = F, append = T)
  }
  
  if (model == 'epi') {
    write.table("  solveEpi=.true.,", 'inputWG.par', quote = F, row.names = F, col.names = F, append = T)
  } else {
    write.table("  solveEpi=.false.,", 'inputWG.par', quote = F, row.names = F, col.names = F, append = T)
  }
  
  write.table("  maf=0.05,", 'inputWG.par', quote = F, row.names = F, col.names = F, append = T)
  write.table("  nonZeroMain=0.005,", 'inputWG.par', quote = F, row.names = F, col.names = F, append = T)
  write.table("  nonZeroEpi=1d-6,", 'inputWG.par', quote = F, row.names = F, col.names = F, append = T)
  write.table("  gammaFix=.true.,", 'inputWG.par', quote = F, row.names = F, col.names = F, append = T)
  write.table("  lambdaFix=.true.,", 'inputWG.par', quote = F, row.names = F, col.names = F, append = T)
  write.table("  writeFreq=.false.,", 'inputWG.par', quote = F, row.names = F, col.names = F, append = T)
  write.table("  errorlevel=0.05", 'inputWG.par', quote = F, row.names = F, col.names = F, append = T)
  write.table("/ ", 'inputWG.par', quote = F, row.names = F, col.names = F, append = T)
}


## parameter file for prediction of genetic values

prepare_predict <- function(trait, model, sim, path.data) {
  
  write.table("&input", 'predict.par', quote = F, row.names = F, col.names = F)
  write.table(paste("  genofile='", path.data, "/test_designmat_", sim, ".txt',", sep=""), 'predict.par', 
              quote = F, row.names = F, col.names = F, append = T)
  write.table(paste("  effectfile='results_fast_", trait, "/", model, "_", sim, ".eff',", sep=""), 'predict.par', 
              quote = F, row.names = F, col.names = F, append = T)
  write.table("  colgebv=3,", 'predict.par', quote = F, row.names = F, col.names = F, append = T)
  write.table("  skiplines=1,", 'predict.par', quote = F, row.names = F, col.names = F, append = T)
  
  if (model %in% c('dom', 'epi')) {
    write.table("  solveDom=.true.,", 'predict.par', quote = F, row.names = F, col.names = F, append = T)
  } else {
    write.table("  solveDom=.false.,", 'predict.par', quote = F, row.names = F, col.names = F, append = T)
  }
  
  if (model == 'epi') {
    write.table("  solveEpi=.true.,", 'predict.par', quote = F, row.names = F, col.names = F, append = T)
  } else {
    write.table("  solveEpi=.false.,", 'predict.par', quote = F, row.names = F, col.names = F, append = T)
  }
  
  write.table("  simfile='none.txt'," , 'predict.par', quote = F, row.names = F, col.names = F, append = T)
  write.table(paste("  tbvfile='", path.data, "/test_breed_", sim, "E.txt',", sep = "") , 'predict.par', 
              quote = F, row.names = F, col.names = F, append = T)
  write.table(paste("  outfile='results_fast_", trait, "/gebv_", model, "_", sim, ".txt',", sep = ""), 'predict.par', 
              quote = F, row.names = F, col.names = F, append = T)
  write.table("  plotfile='none.R',", 'predict.par', quote = F, row.names = F, col.names = F, append = T)
  write.table("  plot=.false.,", 'predict.par', quote = F, row.names = F, col.names = F, append = T)
  write.table("  reparamMethod=3,", 'predict.par', quote = F, row.names = F, col.names = F, append = T)
  write.table("  standardise=.true.,", 'predict.par', quote = F, row.names = F, col.names = F, append = T)
  write.table("  maf=0.05,", 'predict.par', quote = F, row.names = F, col.names = F, append = T)
  write.table("/", 'predict.par', quote = F, row.names = F, col.names = F, append = T)
}
