# Supplementary material for: An approximate Bayesian significance test for genomic evaluations
Source: Biom J. 2018 Aug 12;60(6):1096–109. doi: 10.1002/bimj.201700219 (PMC6282823; doi:10.1002/bimj.201700219)
Supplement: Supplementary file 4 — Supplementary Material [file BIMJ-60-1096-s004.zip › Code/simulation/run_fast.R]

### run fastbayes analysis

fast <- function(sim, model, trait, path.data) {
  
  if (model == 'epi') {
    Sys.sleep(sim) # time delay required for parallel computing (all runs need inputWG.par)
  }
  
  source('prepare_input_files.R')
  
  outfile <- paste("results_fast_", trait,"/", model, "_", sim, ".out", sep = "")
  prepare_inputWG(trait, model, sim, path.data)
  system(paste("./fbayesWG > ", outfile, sep = ""))
  
  prepare_predict(trait, model, sim, path.data)
  system(paste("./predict_v2 >> ", outfile, sep = ""))
}
