# Supplementary material for: An approximate Bayesian significance test for genomic evaluations
Source: Biom J. 2018 Aug 12;60(6):1096–109. doi: 10.1002/bimj.201700219 (PMC6282823; doi:10.1002/bimj.201700219)
Supplement: Supplementary file 4 — Supplementary Material [file BIMJ-60-1096-s004.zip › Code/simulation/run_timeM3.R]

library('snow')


folder <- "weightsM3"
if (!dir.exists(folder)) dir.create(folder, showWarnings = F)
setwd(folder)


cl <- makeCluster(rep("localhost", 50), type = "SOCK")

set.seed(1)

vbay <- function(sim, trait, path.data){
  library(vbsr) 
  X <- as.matrix(read.table(paste('../', path.data, '/train_designmat_', sim, '.txt', sep = ''))) 
  p <- ncol(X)
  n <- nrow(X)
  SNP <- c(1:p)
  y <- read.table(paste('../', path.data, '/train_phenotype_', trait, '_', sim, 'E.txt', 
                        sep = ''), colClasses = 'numeric')[ , 1]
  
  f <- apply(X, 2, sum) / 2 / n  
  set <- which((f < 0.05) | (f > 0.95))
  loci <- SNP[-set]
  Xs <- X[ , loci]
  f <- f[-set]
  Xr <- apply(Xs, 1, function(x){(x - 2 * f) / sqrt(2 * f * (1 - f))})
  Xr <- t(Xr)
  
  
  ### epistatic effects: consider every 10-th SNP and add x add interaction
  t1 <- Sys.time()
  q <- ncol(Xr)
  filter <- seq(1, q, 10)
  weights <- rep(0, p)
  weights[loci[filter]] <- 1
  write.table(weights, paste('weights_', sim, '.txt', sep = ''), col.names = F, row.names = F)
  
  X1 <- Xr[ , filter]
  q <- ncol(X1)
  
  E <- matrix(ncol = q * (q - 1) / 2, nrow = nrow(Xr), 0) 
  index.tab <- matrix(nrow = q * (q - 1) / 2, ncol = 3)
  counter <- 0
  for (i in 1:(q - 1)){
    for (j in (i + 1):q){
      counter <- counter + 1
      E[ , counter] = X1[ , i] * X1[, j]
      index.tab[counter, ] = c(counter, loci[filter][i], loci[filter][j])
    }
  } 
  tab.add <- cbind(1:q, loci[filter], loci[filter])
  index.tab <- rbind(tab.add, index.tab)
  
  res <- vbsr(y, cbind(Xr[ , filter], E), family = "normal", scaling = F, add.intercept = T) 
  
  sign <- res$post > 0.95
  write.table(cbind(index.tab, res$beta, res$post, sign), "temp.out", row.names = F, 
              col.names = c('index', 'loc_1', 'loc_2', 'effect', 'post', 'sign'), quote = F)
  t1 <- c(t1, Sys.time())
  
  write.table(t(c(sim, t1)), "timeM3_vbay.out", append = T, col.names = F, row.names = F, quote = F)
}

parApply(cl = cl, X = matrix(nrow = 1, ncol = nsim, sample(1:nsim)), MARGIN = 2, FUN = vbay, trait = 5, path.data)
stopCluster(cl)

print('time check for vbay')
s <- read.table('timeM3_vbay.out')

time.epi=s[ , 3] - s[ , 2]
cat('average time model M3*:', mean(time.epi), '\n') 


cl <- makeCluster(rep("localhost", 50), type = "SOCK")


fast <- function(sim, model, trait, path.data) {
  
  if (model == 'epi') {
    Sys.sleep(sim) # time delay required for parallel computing (all runs need inputWG.par)
  }
  
  source('../prepare_input_files.R')
  
  outfile <- "temp.out"
  prepare_inputWG(trait, model, sim, paste('../', path.data, sep = ''), prefix = F)
  file.copy('inputWG.par', 'temp.txt', overwrite = T)
  system(paste("sed 's/nonexistentfile/weights_", sim, "/g' temp.txt > temp1.txt", sep = ""))
  system("sed 's/solveDom=.true./solveDom=.false./g' temp1.txt > inputWG.par")
  t1 <- Sys.time()
  system(paste("../fbayesWG > ", outfile, sep = ""))
  t1 <- c(t1, Sys.time())
  write.table(t(c(sim, t1)), "timeM3_fast.out", append = T, col.names = F, row.names = F, quote = F)
}

parApply(cl = cl, X = matrix(nrow = 1, ncol = nsim, sample(1:nsim)), MARGIN = 2, FUN = fast, 
         model = 'epi', trait = 5, path.data)
stopCluster(cl)  


print('time check for fastbayes')
s <- read.table('timeM3_fast.out')

time.epi=s[ , 3] - s[ , 2]
cat('average time model M3*:', mean(time.epi), '\n') 


setwd('..')
system(paste("rm -r", folder))
