# Supplementary material for: An approximate Bayesian significance test for genomic evaluations
Source: Biom J. 2018 Aug 12;60(6):1096–109. doi: 10.1002/bimj.201700219 (PMC6282823; doi:10.1002/bimj.201700219)
Supplement: Supplementary file 4 — Supplementary Material [file BIMJ-60-1096-s004.zip › Code/simulation/run_vbsr.R]

### prepare data and run vbay analysis

vbay <- function(sim, trait, path.data) {
  library(vbsr) 
  X <- as.matrix(read.table(paste(path.data, '/train_designmat_', sim, '.txt', 
                                  sep = '')))
  p <- ncol(X)
  n <- nrow(X)
  SNP <- c(1:p)
  y <- read.table(paste(path.data, '/train_phenotype_', trait, '_', sim, 'E.txt', 
                        sep = ''), colClasses = 'numeric')[ ,1]

  f <- apply(X, 2, sum) / 2 / n  
  set <- which((f < 0.05) | (f  >0.95))
  loci <- SNP[-set]
  Xs <- X[ ,loci]
  f <- f[-set]
  Xr <- apply(Xs, 1, function(x) {(x - 2 * f) / sqrt(2 * f * (1 - f))} )
  Xr <- t(Xr)
  
  funk.dom <- function(x) {
    hom1 <- x == 0
    het <- x == 1
    hom2 <- x == 2
    x[hom1] <- -2 * f[hom1]^2
    x[het] <- 2 * f[het] * (1 - f[het])
    x[hom2] <- -2 * (1 - f[hom2])^2
    x / (2 * f * ( 1- f))
  }
  
  t1 <- Sys.time()
  for (model in c('add', 'dom')) {
    if (model == 'dom') {
      D <- apply(Xs, 1, funk.dom)
      D <- t(D)
      Xr <- cbind(Xr, D)
      SNP <- c(1:(2 * p))
      loci <- c(loci, loci + p)
    }
     
    res <- vbsr(y, Xr, family = "normal", scaling = F, add.intercept = T)
   
    sign <- eff <- post <- rep(0, length(SNP))
    post[loci] <- res$post
    eff[loci] <- res$beta
    sign[post > 0.95] <- 1
    write.table(cbind(SNP, eff, post, sign), paste('results_vbsr_', trait, '/',
                model, '_', sim, '.out', sep=''), row.names = F, quote = F)
    t1 <- c(t1, Sys.time())
  }
  write.table(t(c(sim, t1)), paste("results_vbsr_", trait, "/time.out", sep = ""), 
              append = T, col.names = F, row.names = F, quote = F)
}
