# Supplementary material for: An approximate Bayesian significance test for genomic evaluations
Source: Biom J. 2018 Aug 12;60(6):1096–109. doi: 10.1002/bimj.201700219 (PMC6282823; doi:10.1002/bimj.201700219)
Supplement: Supplementary file 4 — Supplementary Material [file BIMJ-60-1096-s004.zip › Code/simulation/time.R]

### time check

trait <- 5

# method: fastbayes
print('time check for fastbayes')

for (model in c('add', 'dom', 'epi')) {
  cat('average time model', model, '\n')
  timetable <- read.table(paste('results_fast_', trait, '/time_', model, '.out', sep = ''))
  
  if (model == 'epi') {
    tab <- c()
    for (sim in 1:nsim) {
      idx <- grepl(pattern = paste(model, sim, sep="_"), x = timetable[ , 1])
      if (sum(idx) < 3) {
        cat('Abort in sim', sim, '\n')
      } else {
        tab <- rbind(tab, timetable[idx, c(4, 6)][c(1, sum(idx)), ])
      }
    }
    date <- strptime(paste(tab[ , 1], tab[ , 2]), "%H:%M %d.%m.%Y")
    odd <- seq(1, 2 * nsim, 2)
    time.ave <- mean(date[-odd] - date[odd])
  } else {
    date <- strptime(paste(timetable[ , 4], timetable[ , 6]), "%H:%M %d.%m.%Y")
    time.ave <- (max(date) - min(date)) / nsim
  }
  print(time.ave)
}


# method: vbay
print('time check for vbay')

s <- read.table('results_vbsr_5/time.out')

time.add <- s[ , 3] - s[  ,2]
cat('average time model add:', mean(time.add), '\n') 
time.dom <- s[ , 4] - s[ , 3]
cat('average time model dom:', mean(time.dom), '\n') 
