# Supplementary material for: An approximate Bayesian significance test for genomic evaluations
Source: Biom J. 2018 Aug 12;60(6):1096–109. doi: 10.1002/bimj.201700219 (PMC6282823; doi:10.1002/bimj.201700219)
Supplement: Supplementary file 4 — Supplementary Material [file BIMJ-60-1096-s004.zip › Code/simulation/transform.R]

### transform genotype effects into population (i.e. average) effects

transform <- function(s, method = 'Alv', stand = T, simEpi = T, printout = F){
  
  ### read in estimated and simulated effects
  X <- read.table(paste(path.data, '/train_designmat_', s, '.txt', sep = ''))
  n <- nrow(X)
  sim <- read.table(paste(path.data, '/simulated_effects_', s, '.txt', sep = ''), header = T, fill = T)
  print(head(sim))
  
  ### simulated number of loci
  for (k in 2:nrow(sim)) {
    nQTL <- nrow(sim)
    if (sim[k-1, 1] > sim[k, 1]) {
      nQTL <- k-1
      break
    }
  }
  
  locus <- sim$loc1[1:nQTL]
  X <- X[ , locus]
  
  allelefreq <- apply(X, 2, sum) / 2 / n
  probs <- matrix(0, ncol = 3, nrow = nQTL)
  for (k in 1:nQTL) {
    probs[k, 1] <- sum(X[ , k] == 0) / n
    probs[k, 2] <- sum(X[ , k] == 1) / n
    probs[k, 3] <- sum(X[ , k] == 2) / n
  }
  
  
  
  ### pair of loci -> index of epistatic effects
  xValue <- function(i, j, p) {
    element<- c()
    for (k in 1:length(i)) {
      if (j[k] < i[k]) {
        cat('column', j[k], 'lower than row index', i[k], '-> changed ORDER \n')
        hilf <- i[k]
        i[k] <- j[k]
        j[k] <- hilf
      }
      if ((j[k] <= p) & (j[k] == i[k])) {
        element[k] <- NA
      } else if(j[k] <= p) {
        element[k] <- j[k] - 1 + (2 * (p - 1) - i[k]) * (i[k] - 1) / 2
      } else {
        cat(j[k], 'is not lower than', p, '\n')
      }
    }
    element
  }
  
  ### add identifier (=farbe) for class of epistatic effect & re-number loci index
  farbe <- function(l1, l2, wert, N) {
    if ((length(l1) != length(l2)) | (length(wert) != length(l1))) cat('ERROR in dimension! \n')
    farbe2 <- c()
    for (i in 1:length(l1)) {
      if ((l2[i] > N) & (l2[i] - N < l1[i]) & (l1[i] <= N)) {     #DA
        hilf <- l1[i]
        l1[i] <- l2[i]
        l2[i] <- hilf
      }
      if (l1[i] <= N) farbe1 <- 1 else {
        farbe1 <- 2
        l1[i] <- l1[i] - N
      }
      if (l2[i] <= N) farbe2[i] <- farbe1 else {
        farbe2[i] <- farbe1 + 2
        l2[i] <- l2[i] - N
      }
    }
    cbind(l1, l2, wert, farbe2)
  }
  
  ### reparameterise simulated effects on scale of estimated effects
  transformEffectsZeng <- function(a, d, epi, f) {
    temp=c()
    temp[1] <- a[1] + (1 - 2 * f[1]) * d[1] - (1-2 * f[2]) * epi[1] + (-1 + 2 * f[1] + 2 * f[2] - 4 * f[1] * f[2]) *
      epi[3] + 2 * f[2] * (1 - f[2]) * epi[2] + (-4 * f[1] * f[2] + 4 * f[2] ^ 2 * f[1] + 2 * f[2] - 2 * f[2] ^ 2) * epi[4]
    temp[2] <- d[1] - (1 - 2 * f[2]) * epi[3] + 2 * f[2] * (1 - f[2]) * epi[4]
    temp[3] <- a[2] - (1 - 2 * f[1]) * epi[1] + 2 * f[1] * (1 - f[1]) * epi[3] + (1 - 2 * f[2]) * d[2] + 
      (-1 + 2 * f[1] + 2 * f[2] - 4 * f[1] * f[2]) * epi[2] + (2 * f[1] - 2 * f[1] ^ 2 - 4 * f[1] * f[2] + 4 * f[2] * f[1] ^ 2) * epi[4]
    temp[4] <- epi[1] + (1 - 2 * f[1]) * epi[3] + (1 - 2 * f[2]) * epi[2] + (1 - 2 * f[1] - 2 * f[2] + 4 * f[1] * f[2]) * epi[4]
    temp[5] <- epi[3] + (1 - 2 * f[2]) * epi[4]
    temp[6] <- d[2] - (1 - 2 * f[1]) * epi[2] + 2 * f[1] * (1 - f[1]) * epi[4]
    temp[7] <- epi[2] + (1 - 2 * f[1]) * epi[4]
    temp[8] <- epi[4]
    
    a[1] <- temp[1]
    a[2] <- temp[3]
    d[1] <- temp[2]
    d[2] <- temp[6]
    epi[1] <- temp[4]
    epi[2] <- temp[7]
    epi[3] <- temp[5]
    epi[4] <- temp[8]
    
    list(a = a, d = d, epi = epi)
  }
  
  transformEffectsAlv <- function(a, d, epi, p, f) {
    temp <- c()
    vA <- p[1] + p[3] - (p[1] - p[3]) ^ 2
    vB <- f[1] + f[3] - (f[1] - f[3]) ^ 2
    if(vA > 0) {
      temp[1] <- a[1] + p[2] * (p[1] - p[3]) / vA * d[1] - (f[1] - f[3]) * epi[1] - p[2] * (p[1] - p[3]) * (f[1] - f[3]) / vA *
        epi[3] + f[2] * epi[2] + f[2] * p[2] * (p[1] - p[3]) / vA * epi[4]
      temp[7] <- epi[2] + p[2] * (p[1] - p[3]) / vA * epi[4]
    } else {
      temp[1] <- 0
      temp[7] <- 0
    }
    if(vB > 0) {
      temp[3] <- a[2] - (p[1] - p[3]) * epi[1] + p[2] * epi[3] + f[2] * (f[1] - f[3]) / vB * d[2] - f[2] * (f[1] - f[3]) * 
        (p[1] - p[3]) / vB * epi[2] + f[2] * p[2] * (f[1] - f[3]) / vB * epi[4]
      temp[5] <- epi[3] + f[2] * (f[1] - f[3]) / vB * epi[4]
    } else {
      temp[3] <- 0
      temp[5] <- 0
    }
    if((vA == 0) | (vB == 0)) {
      temp[4] <- 0
    } else {
      temp[4] <- epi[1] + p[2] * (p[1] - p[3]) / vA * epi[3] + f[2] * (f[1] - f[3]) / vB * epi[2] + f[2] * (f[1] - f[3]) *
        p[2] * (p[1] - p[3]) / vA / vB * epi[4]
    }
    temp[2] <- d[1] - (f[1] - f[3]) * epi[3] + f[2] * epi[4]
    temp[6] <- d[2] - (p[1] - p[3]) * epi[2] + p[2] * epi[4]
    temp[8] <- epi[4]
    
    a[1] <- temp[1]
    a[2]<- temp[3]
    d[1] <- temp[2]
    d[2]<- temp[6]
    epi[1] <- temp[4]
    epi[2] <- temp[7]
    epi[3] <- temp[5]
    epi[4] <- temp[8]
    
    list(a = a, d = d, epi = epi)
  }
  
  
  
  ### store all kinds of effects
  effect <- matrix(ncol = 2 * nQTL, nrow = 2 * nQTL, 0)
  for (i in 1:nrow(sim)){
    if (sim$art[i] == 'a') effect[which(locus == sim$loc1[i]), which(locus == sim$loc1[i])] <- sim$effekt[i]
    if (sim$art[i] == 'd') effect[(which(locus == sim$loc1[i]) + nQTL), (which(locus == sim$loc1[i]) + nQTL)] <- sim$effekt[i]
    if (simEpi) {
      if (sim$art[i] == 'aa') effect[which(locus == sim$loc1[i]), which(locus == sim$loc2[i])] <- sim$effekt[i]
      if (sim$art[i] == 'ad') effect[which(locus == sim$loc1[i]), (which(locus == sim$loc2[i]) + nQTL)] <- sim$effekt[i]
      if (sim$art[i] == 'da') effect[(which(locus == sim$loc1[i]) + nQTL), which(locus == sim$loc2[i])] <- sim$effekt[i]
      if (sim$art[i] == 'dd') effect[(which(locus == sim$loc1[i]) + nQTL), (which(locus == sim$loc2[i]) + nQTL)] <- sim$effekt[i]
    }
  }
  
  ### transform all simulated effects
  effectNeu <- matrix(ncol = 2 * nQTL, nrow = 2 * nQTL, 0)
  a <- d <- p <- c()
  add <- rep(0, nQTL)
  dom <- rep(0, nQTL)
  addSec <- rep(0, nQTL)
  domSec <- rep(0, nQTL)
  
  for (i in 1:nQTL) {
    a[1] <- effect[i, i]
    a[2] <- 0.
    d[1] <- effect[i + nQTL, i + nQTL]
    d[2] <- 0.
    if(method == 'Alv') {
      p <- probs[i, ] # genotype frequencies
      f <- rep(0, 3)
    } else {
      p[1] <- allelefreq[i]
      p[2] <- 0. # allelefrequency
    }
    epi <- rep(0, 4)
    if (method == 'Alv') {
      trans <- transformEffectsAlv(a, d, epi, p, f)
    } else {
      trans <- transformEffectsZeng(a, d, epi, p)
    }
    aNeu <- trans$a
    dNeu <- trans$d
    add[i] <- aNeu[1]
    dom[i] <- dNeu[1]
    
    j <- i
    repeat {
      j <- j + 1
      if (j > nQTL) break
      
      a[2] <- effect[j, j]
      a[1] <- 0.
      d[2] <- effect[j + nQTL, j + nQTL]
      d[1] <- 0.
      if (method == 'Alv') {
        f <- probs[j, ]
      } else {
        p[2] <- allelefreq[j]
      }
      epi[1] <- effect[i, j]
      epi[2] <- effect[i, j + nQTL]
      epi[3] <- effect[i + nQTL, j]
      epi[4] <- effect[i + nQTL, j + nQTL]
      
      if(method == 'Alv') {
        trans <- transformEffectsAlv(a, d, epi, p, f)
      } else {
        trans <- transformEffectsZeng(a, d, epi, p)
      }
      aNeu <- trans$a
      dNeu <- trans$d
      epiNeu <- trans$epi
      add[i] <- add[i] + aNeu[1]
      dom[i] <- dom[i] + dNeu[1]
      
      a[2] <- 0
      d[2] <- 0
      if (method == 'Alv') {
        trans <- transformEffectsAlv(a, d, epi, p, f)
      } else {
        trans <- transformEffectsZeng(a, d, epi, p)
      }
      aNeu <- trans$a
      dNeu <- trans$d
      addSec[j] <- addSec[j] + aNeu[2]
      domSec[j] <- domSec[j] + dNeu[2]
      
      ## include scaling (requires HWE!!!)
      het <- 2 * allelefreq[c(i, j)] * (1 - allelefreq[c(i, j)])
      # a1,d1,a2,aa,da,d2,ad,dd
      scaling <- c(sqrt(het[1]), het[1], sqrt(het[2]), sqrt(het[1] * het[2]),
                   het[1] * sqrt(het[2]), het[2], sqrt(het[1]) * het[2], het[1] * het[2])
      
      effectNeu[i, j] <- epiNeu[1] * scaling[4] #aa
      effectNeu[i, j + nQTL] <- epiNeu[2] * scaling[7] #ad
      effectNeu[i + nQTL, j] <- epiNeu[3] * scaling[5] #da
      effectNeu[i + nQTL, j + nQTL] <- epiNeu[4] * scaling[8] #dd
    }
  }
  for (i in 1:nQTL) {
    hetero <- 2 * allelefreq[i] * (1 - allelefreq[i])
    effectNeu[i, i] <- (add[i] + addSec[i]) * sqrt(hetero)
    effectNeu[i + nQTL, i + nQTL] <- (dom[i] + domSec[i]) * hetero
  }
  
  if (printout) {
    cat('-----> Transformed effects of', nQTL, 'QTL:\n')
    for (i in 1:nQTL) {
      if (abs(effectNeu[i, i]) > 1e-4) cat(i, ':', 'a', effectNeu[i,i], '\n')
      if (abs(effectNeu[i + nQTL, i + nQTL]) > 1e-4) cat(i, ':', 'd', effectNeu[i + nQTL, i + nQTL], '\n')
      for (j in (i + 1):nQTL) {
        if (j > nQTL) break
        if (abs(effectNeu[i, j]) > 1e-4) cat(i, j, ':', 'aa', effectNeu[i, j], '\n')
        if (abs(effectNeu[i, j + nQTL]) > 1e-4) cat(i, j, ':', 'ad', effectNeu[i, j + nQTL], '\n')
        if (abs(effectNeu[i + nQTL, j]) > 1e-4) cat(i, j, ':', 'da', effectNeu[i + nQTL, j], '\n')
        if (abs(effectNeu[i + nQTL, j + nQTL]) > 1e-4) cat(i, j, ':', 'dd', effectNeu[i + nQTL, j + nQTL], '\n')
      }
    }
  }
  
  list(effects = effectNeu, locus = locus)
}
